# Supplementary material for: Second-Generation Phage Lambda Platform Employing SARS-CoV-2 Fusion Proteins as a Vaccine Candidate
Source: Vaccines (Basel). 2024 Oct 22;12(11):1201. doi: 10.3390/vaccines12111201 (PMC11598875; doi:10.3390/vaccines12111201)
Supplement: Supplementary file 1 [file vaccines-12-01201-s001.zip]

Archive with 1 entries (1 files):
- vaccines-3240706-supplementary.pdf
